# Supplementary material for: Antidiabetic and Antigout Properties of the Ultrasound-Assisted Extraction of Total Biflavonoids from Selaginella doederleinii Revealed by In Vitro and In Silico Studies
Source: Antioxidants (Basel). 2024 Sep 30;13(10):1184. doi: 10.3390/antiox13101184 (PMC11504096; doi:10.3390/antiox13101184)
Supplement: Supplementary file 1 [file antioxidants-13-01184-s001.zip]

Archive with 1 entries (1 files):
- antioxidants-3204864-supplementary.pdf
